# Supplementary material for: Development of HPV16 mouse and dog models for more accurate prediction of human vaccine efficacy
Source: Lab Anim Res. 2023 Jun 12;39:14. doi: 10.1186/s42826-023-00166-3 (PMC10258489; doi:10.1186/s42826-023-00166-3)
Supplement: Supplementary file 5 — Additional file 5. Table S2: Details of ddPCR and RT-ddPCR experiments following dMIQE recommendations. [file 42826_2023_166_MOESM5_ESM.xlsx]

## Sheet: Feuil1
dMIQE item	Experimental data
Experimental design
Definition of experimental and control groups.	Described in Materials and Methods
Number within each group.	Individual data are provided in each figure
Assay carried out by core lab or investigator's lab?	All assays were carried out by PHENOMIN-ICS core lab
Power analysis.	Not performed
Sample
Description.	Described in Materials and Methods
Volume or mass of sample processed.	As described in Lindner et al. 2020 Method
Microdissection or macrodissection.	All samples were dissected by macrodissection
Processing procedure.	As described in Lindner et al. 2020 Method
If frozen—how and how quickly?	As described in Lindner et al. 2020 Method
If fixed—with what, how quickly?	Not applicable
Sample storage conditions and duration (especially for formalin-fixed, paraffin-embedded samples).	Samples were stored at -80°C for less than 3 months
Nucleic acid extraction
Quantification—instrument/method.	As described in Lindner et al. 2020 Method
Storage conditions: temperature, concentration, duration, buffer.	As described in Lindner et al. 2020 Method
DNA or RNA quantification	As described in Lindner et al. 2020 Method
Quality/integrity, instrument/method, e.g. RNA integrity/R quality index and trace or 3′:5′.	RNA integrity was not evaluated
Template structural information.	Not performed
Template modification (digestion, sonication, preamplification, etc.).	No modifications performed
Template treatment (initial heating or chemical denaturation).	As described in Lindner et al. 2020 Method
Inhibition dilution or spike.	Not performed
DNA contamination assessment of RNA sample.	A "no RT" control is performed for each experiment. The experiment is only validated if this control is negative
Details of DNase treatment where performed.	As described in Lindner et al. 2020 Method
Manufacturer of reagents used and catalogue number.	As described in Lindner et al. 2020 Method
Storage of nucleic acid: temperature, concentration, duration, buffer.	As described in Lindner et al. 2020 Method
RT (If necessary)
cDNA priming method + concentration.	As described in Lindner et al. 2020 Method
One- or 2-step protocol.	As described in Lindner et al. 2020 Method
Amount of RNA used per reaction.	As described in Lindner et al. 2020 Method
Detailed reaction components and conditions.	As described in Lindner et al. 2020 Method
RT efficiency.	RT efficiency was not specifically evaluated for this project. RT efficiency results are described in Lindner et al. 2020 Method
Estimated copies measured with and without addition of RT.	Not performed
Manufacturer of reagents used and catalogue number.	As described in Lindner et al. 2020 Method
Reaction volume (for 2-step RT reaction).	As described in Lindner et al. 2020 Method
Storage of cDNA: temperature, concentration, duration, buffer.	As described in Lindner et al. 2020 Method
dPCR target information
Sequence accession number.	Mouse targeting vector sequence is detailed in Supplementary File 1. Sequence ID: KX278433.1 for ZsGree,
Amplicon locations.	E7/HPV16-eGFP mRNA transcript after Cre recombinaison ZsGreen mRNA transcript
Amplicon lengths.	154 bp for E7/HPV16-eGFP assay 136 bp for ZsGreen assay
In silico specificity screen (BLAST, etc.).	As described in Lindner et al. 2020 Method
Pseudogenes, retropseudogenes or other homologs?	All designs are specific of the target genes
Sequence alignment.	If sequence is not from mouse origin, the foreign sequence is aligned to mouse corresponding region
Secondary structure analysis of amplicon and GC content.	Not performed
Location of each primer by exon or intron (if applicable).	Not applicable
Where appropriate, which splice variants are targeted?	Not applicable
dPCR oligonucleotides
Primer sequences and/or amplicon context sequence.	E7/HPV16-eGFP assay: forward AAAGGCCGGCCATAACTT reverse CAGTCTCAGGGTGCTGTC ZsGreen assay: forward GTACCACGAGTCCAAGTTCTAC reverse CACGTCGCCCTTCAAGAT
RTPrimerDB (real-time PCR primer and probe database) identification number.	Not performed
Probe sequences.	E7/HPV16-eGFP assay: /56-FAM/AG AGC CCA C/Zen/T ACA ACA TCG TGA CA/3IABkFQ/ ZsGreen assay: 56-FAM/CCCGTGATG/Zen/AAGAAGATGACCGACAA/3IABkFQ/
Types of probes and types of fluorophores.	As described in Lindner et al. 2020 Method and described in Materials and Methods
Location and identity of any modifications.	As described in Lindner et al. 2020 Method
Manufacturer of oligonucleotides.	As described in Lindner et al. 2020 Method
Purification method.	As described in Lindner et al. 2020 Method
dPCR protocol
Complete reaction conditions.	As described in Lindner et al. 2020 Method
Reaction volume and amount of RNA/cDNA/DNA.	As described in Lindner et al. 2020 Method
Primer, (probe), Mg++ and dNTP concentrations.	As described in Lindner et al. 2020 Method
Polymerase identity and concentration.	As described in Lindner et al. 2020 Method
Buffer/kit catalogue no. and manufacturer.	As described in Lindner et al. 2020 Method
Exact chemical constitution of the buffer.	Exact chemical constitution is not disclosed by the manufacturer
Additives (SYBR green I, DMSO, etc.).	As described in Lindner et al. 2020 Method
Plates/tubes Catalogue No and manufacturer.	As described in Lindner et al. 2020 Method
Complete thermocycling parameters.	As described in Lindner et al. 2020 Method
Reaction setup.	As described in Lindner et al. 2020 Method
Gravimetric or volumetric dilutions (manual/robotic).	Manual
Total PCR reaction volume prepared.	As described in Lindner et al. 2020 Method
Partition number.	As described in Lindner et al. 2020 Method
Individual partition volume.	As determined by manufacturer
Total volume of the partitions measured (effective reaction size).	As determined by manufacturer
Partition volume variance/SD.	As determined by manufacturer
Comprehensive details and appropriate use of controls.	"No RT" and "no template" controls are systematically performed. Positives controls are done when reference material is available
Manufacturer of dPCR instrument.	As described in Lindner et al. 2020 Method
Calibration of dPCR instrument and thermal cyclers.	Calibration is verified by the manufacturer following its recommandations (each year)
dPCR validation
Optimization data for the assay.	A temperature gradient has been realized. The hybridization temperature that best separates the negative and positive droplets was selected.
Specificity (when measuring rare mutations, pathogen sequences etc.).	Not applicable
Limit of detection of calibration control.	Not performed
If multiplexing, comparison with singleplex assays.	Setting up is done on duplex. Experiment is done in duplex
If multiplexing, detail of multiplexing strategy (ratio-based, amplitude-based, competing assay).	Not applicable
Data analysis
Mean copies per partition (λ or equivalent).	Not performed
dPCR analysis program (source, version).	As described in Lindner et al. 2020 Method
Outlier identification and disposition.	Outliers are not removed from analysis
Results of no-template controls.	"No RT" and "no template" controls are systematically performed. Experiment is validated if they are both negative
Examples of positive(s) and negative experimental results as supplemental data.	Raw data are available on request
Examples of significant results analyzed using 2D visualization as supplemental data.	Raw data are available on request
Where appropriate, justification of number and choice of reference genes.	As described in Lindner et al. 2020 Method
Where appropriate, description of normalization method.	As described in Lindner et al. 2020 Method
Number and concordance of biological replicates.	Biological replicates are indicated by a dot in graphic
Number and stage (RT or dPCR) of technical replicates.	No technical replicate
Repeatability (intraassay variation).	The experiment was done one time unless otherwise specified
Reproducibility (interassay/user/lab etc. variation).	Not performed
Experimental variance or CI.	SD are provided for each graphic
Statistical methods used for analysis.	Described in Materials and Methods
Data submission using RDML (Real-time PCR Data Markup Language).	Not relevant
